# Supplementary material for: Mapping Support-Seeking After Cancer Treatment: A Co-Designed Model of Triggers, Timing and Support Pathways in Young People with Lived Experience of Cancer
Source: Curr Oncol. 2026 Jul 15;33(7):422. doi: 10.3390/curroncol33070422 (PMC13409497; doi:10.3390/curroncol33070422)
Supplement: Supplementary file 1 [file curroncol-33-00422-s001.zip]

Archive with 1 entries (1 files):
- File S1 GRIPP2 Checklist.pdf
